# Supplementary material for: Amoeba predation of Cryptococcus: A quantitative and population genomic evaluation of the accidental pathogen hypothesis
Source: PLoS Pathog. 2023 Nov 13;19(11):e1011763. doi: 10.1371/journal.ppat.1011763 (PMC10681322; doi:10.1371/journal.ppat.1011763)
Supplement: S1 Table — (CSV) [file ppat.1011763.s006.csv]

Gene Designation	Gene Name	snps	insertions	deletions	synonymous changes	nonsynonymous changes	nonsense changes
CNAG_03342	Trm82	6	1	0	3	A - S	1 bp insertion
						I - V
CNAG_03343		2	0	0	1	R - K	-
CNAG_03344		1	0	0	0	R - K	-
CNAG_03345	Ssd1	2	0	0	2	-	-
CNAG_03345	Ssd1	2	0	0	2	-	-
CNAG_03346	Bzp4	0	0	0	-	-	-
CNAG_03347	(HSP78)	1	0	0	0	N - D	-
CNAG_03348		2	0	0	2	-	-
CNAG_03349	(CDC40)	2	0	0	1	S - T	-
CNAG_03352		0	0	0
CNAG_03353		4	0	0	2	F - L	-
						S - A
CNAG_03354		0	0	0	-	-	-
CNAG_03355	TCO4	1	0	0	1		-
CNAG_03356		1	1	0	1	F	3 bp insertion
CNAG_03357		0	0	0	-	-	-
CNAG_03358	(PGK1)	0	0	0	-	-	-
CNAG_03359	(COX9)	0	0	0	-	-	-
CNAG_03360		2	1	0	2	S - T	60 bp insertion
CNAG_03361		8	0	0	3	F - L	-
						V - L
						S - P
						I - T
						P - Q
CNAG_03362		5	0	0	1	K - E	-
						T - I
						I - T
						R - H
CNAG_03363		1	0	0	0	P - R	-
CNAG_03364		3	0	0	2	I - V	-
CNAG_03365		4	0	0	2	T - S	-
						Y - H
CNAG_03365		4	0	0	2	T - S	-
						Y - H
CNAG_03366	Znf2	6	0	0	3	F - S	-
						A - V
						N - S
CNAG_03366	Znf2	6	0	0	3	F - S	-
						A - V
						N - S
CNAG_07723		0	0	0	-	-	-
CNAG_07724	Cuf1	8	0	0	5	Q - H
						P - L
						I - V
