# Supplementary material for: Amoeba predation of Cryptococcus: A quantitative and population genomic evaluation of the accidental pathogen hypothesis
Source: PLoS Pathog. 2023 Nov 13;19(11):e1011763. doi: 10.1371/journal.ppat.1011763 (PMC10681322; doi:10.1371/journal.ppat.1011763)
Supplement: S2 Table — Differential expression of genes involved in the melanin synthesis pathway [65]. Mean expression and mean log2-fold change represent the difference in expression for strains with the Bt22 allele at the BZP4 locus relative to strains with the Ftc555-1 allele. (CSV) [file ppat.1011763.s007.csv]

Transcript	Gene	Mean Expression	log2FoldChange	lfcSE	pvalue	Condition
CNAG_00396-t26_1	PKA1	1476.208981	0.126126199	0.141924295	0.374171611	amoeba
CNAG_00405-t26_1	KIC1	315.4225588	0.144212931	0.105008169	0.169643676	amoeba
CNAG_00979-t26_1	CTR4	6.998431956	-0.062178717	1.715568709	0.971087967	amoeba
CNAG_01431-t26_1	HOB1	162.9384126	0.034921387	0.12487931	0.779752877	amoeba
CNAG_01523-t26_1	HOG1	1295.581384	0.08453771	0.078573386	0.281968544	amoeba
CNAG_01653-t26_1	CIG1	13.8764636	1.091735356	0.564822751	0.053250817	amoeba
CNAG_01773-t26_1	VPS30	378.4739536	0.163983318	0.125078467	0.189843051	amoeba
CNAG_02233-t26_1	MEC1	1099.220206	-0.309968037	0.140375587	0.027234969	amoeba
CNAG_02680-t26_1	VPS15	555.9731914	-0.113192131	0.082882961	0.172037418	amoeba
CNAG_02915-t26_1	PKH202	1953.563898	-0.567414179	0.127888479	9.13E-06	amoeba
CNAG_03346-t26_1	BZP4	957.0572543	-1.828500481	0.412747542	9.42E-06	amoeba
CNAG_03465-t26_1	LAC1	1356.770246	-0.113814377	0.356461328	0.749506956	amoeba
CNAG_03567-t26_1	CBK1	350.1622281	-0.125331438	0.119642052	0.294844419	amoeba
CNAG_03821-t26_1	VPS34	550.3275296	-0.109393678	0.068464535	0.110084101	amoeba
CNAG_04215-t26_1	MET3	1472.485406	0.687202078	0.180184403	0.000136801	amoeba
CNAG_04864-t26_1	CIR1	862.5693727	0.250499386	0.117949624	0.033688307	amoeba
CNAG_05386-t26_1	PRO1	213.5243086	-0.08521502	0.134939942	0.527711482	amoeba
CNAG_05386-t26_2	PRO1	11.75644385	0.691740646	0.764933307	0.365828408	amoeba
CNAG_05420-t26_1	USV101	526.2790028	0.544121268	0.221119309	0.013864357	amoeba
CNAG_05431-t26_1	Rim101	1941.269554	0.216866582	0.185276639	0.241799214	amoeba
CNAG_06697-t26_1	MPS1	137.2464834	0.0725541	0.17694254	0.681774196	amoeba
CNAG_06697-t26_2	MPS1	17.33262248	0.808891833	1.0585865	0.44479308	amoeba
CNAG_06730-t26_1	GSK3	1719.953864	-0.024267766	0.105202	0.817565123	amoeba
CNAG_06730-t26_2	GSK3	1.868031763	0.171857794	2.499394225	0.945180834	amoeba
CNAG_07464-t26_1	MBS1	276.505808	-0.469347617	0.266716454	0.078454442	amoeba
CNAG_07724-t26_1	CUF1	1052.820626	-0.002845153	0.162154926	0.986001119	amoeba
CNAG_00396-t26_1	PKA1	3340.061825	0.49041039	0.307039954	0.110216651	control
CNAG_00405-t26_1	KIC1	129.8958739	0.216435206	0.5916709	0.71451181	control
CNAG_00979-t26_1	CTR4	25.85731306	1.290750674	0.766441365	0.09216568	control
CNAG_01431-t26_1	HOB1	95.14290443	-0.094708446	0.283154216	0.738019981	control
CNAG_01523-t26_1	HOG1	1211.247835	-0.358335494	0.196264679	0.067883893	control
CNAG_01653-t26_1	CIG1	218.4150864	6.465002098	1.145424645	1.66E-08	control
CNAG_01773-t26_1	VPS30	377.4054305	-0.014617524	0.136674886	0.914827806	control
CNAG_02233-t26_1	MEC1	1152.275821	-0.688655294	0.370323668	0.062941604	control
CNAG_02680-t26_1	VPS15	505.3241716	-0.082740405	0.231378934	0.720644949	control
CNAG_02915-t26_1	PKH202	2240.453563	-0.839710026	0.23225404	0.000299791	control
CNAG_03346-t26_1	BZP4	839.8182299	-2.06061174	0.621231296	0.000909962	control
CNAG_03465-t26_1	LAC1	666.4028207	-0.452862244	0.311450413	0.145934428	control
CNAG_03567-t26_1	CBK1	134.8442931	-0.21923455	0.385843529	0.569902239	control
CNAG_03821-t26_1	VPS34	263.1788786	-0.008129867	0.547123173	0.988144431	control
CNAG_04215-t26_1	MET3	939.9985952	0.245529954	0.287320447	0.392799805	control
CNAG_04864-t26_1	CIR1	1474.418367	-0.223994674	0.26441247	0.396916473	control
CNAG_05386-t26_1	PRO1	80.94198916	-0.0251195	0.330145373	0.939350535	control
CNAG_05386-t26_2	PRO1	6.486985835	-0.373340647	1.300427626	0.774042891	control
CNAG_05420-t26_1	USV101	1366.953428	0.258240151	0.283925938	0.363068586	control
CNAG_05431-t26_1	Rim101	2558.507246	-0.101217655	0.296026458	0.732410365	control
CNAG_06697-t26_1	MPS1	63.09241903	-0.181760145	0.584879751	0.755979293	control
CNAG_06697-t26_2	MPS1	9.277575011	-0.220511766	1.697509952	0.89664311	control
CNAG_06730-t26_1	GSK3	1992.166759	0.09446024	0.196217625	0.630228344	control
CNAG_06730-t26_2	GSK3	2.26450847	0.272718107	2.532544341	0.914245233	control
CNAG_07464-t26_1	MBS1	86.73086815	-0.516821415	0.742742948	0.486536489	control
CNAG_07724-t26_1	CUF1	2202.094992	-0.351445215	0.259050719	0.174887467	control
