# Supplementary material for: Amoeba predation of Cryptococcus: A quantitative and population genomic evaluation of the accidental pathogen hypothesis
Source: PLoS Pathog. 2023 Nov 13;19(11):e1011763. doi: 10.1371/journal.ppat.1011763 (PMC10681322; doi:10.1371/journal.ppat.1011763)
Supplement: S3 Table — 98 genes (101 transcripts) were found to be differentially expressed and strongly correlated or anti-correlated (|r| > 0.5) with BZP4 expression. (CSV) [file ppat.1011763.s008.csv]

Transcript	Product Description	Gene Type	Gene Name or Symbol	Chromosome
CNAG_00141-t26_1	monooxygenase	protein coding gene	N/A	1
CNAG_00302-t26_1	hypothetical protein	protein coding gene	N/A	1
CNAG_00475-t26_1	WSC domain-containing protein	protein coding gene	N/A	1
CNAG_00679-t26_1	hypothetical protein	protein coding gene	N/A	1
CNAG_00726-t26_1	hypothetical protein	protein coding gene	N/A	1
CNAG_00843-t26_1	Salicylate hydroxylase	protein coding gene	N/A	1
CNAG_01118-t26_1	AAT family amino acid transporter	protein coding gene	N/A	5
CNAG_01230-t26_1	chitin deacetylase 2	protein coding gene	MP98	5
CNAG_01384-t26_1	hypothetical protein	protein coding gene	N/A	5
CNAG_01671-t26_1	acetyl/propionyl CoA carboxylase	protein coding gene	N/A	11
CNAG_01796-t26_1	hypothetical protein	protein coding gene	N/A	11
CNAG_01847-t26_1	hypothetical protein	protein coding gene	N/A	11
CNAG_01925-t26_1	hypothetical protein	protein coding gene	N/A	11
CNAG_01936-t26_1	Sugar transporter	protein coding gene	N/A	11
CNAG_02445-t26_1	Phosphoacetylglucosamine mutase	protein coding gene	N/A	6
CNAG_02528-t26_1	hypothetical protein	protein coding gene	N/A	6
CNAG_02532-t26_1	D-amino-acid oxidase	protein coding gene	N/A	6
CNAG_02539-t26_1	AAT family amino acid transporter	protein coding gene	N/A	6
CNAG_02683-t26_1	hypothetical protein	protein coding gene	N/A	3
CNAG_02765-t26_1	3-hydroxyisobutyrate dehydrogenase	protein coding gene	N/A	3
CNAG_03238-t26_1	dioxygenase subfamily protein	protein coding gene	N/A	8
CNAG_03426-t26_1	GDP-mannose transporter 2	protein coding gene	GMT2	8
CNAG_03516-t26_1	hypothetical protein	protein coding gene	N/A	8
CNAG_03772-t26_1	high-affinity glucose transporter	protein coding gene	HXS1	2
CNAG_03841-t26_1	hypothetical protein	protein coding gene	N/A	2
CNAG_04625-t26_1	cerevisin	protein coding gene	N/A	10
CNAG_04836-t26_1	nuclear protein	protein coding gene	FZC10	10
CNAG_04887-t26_1	hypothetical protein	protein coding gene	N/A	10
CNAG_04890-t26_1	hypothetical protein	protein coding gene	N/A	10
CNAG_05336-t26_1	Glucose transporter	protein coding gene	N/A	14
CNAG_05548-t26_1	hypothetical protein	protein coding gene	N/A	14
CNAG_05586-t26_1	hypothetical protein	protein coding gene	N/A	14
CNAG_05658-t26_1	L-iditol 2-dehydrogenase	protein coding gene	N/A	14
CNAG_05697-t26_1	hypothetical protein	protein coding gene	N/A	7
CNAG_06241-t26_1	acidic laccase	protein coding gene	CFO1	12
CNAG_06276-t26_1	Centromere DNA-binding protein complex CBF3 subunit B, putative	protein coding gene	CEP3	13
CNAG_06354-t26_1	hypothetical protein	protein coding gene	N/A	13
CNAG_06372-t26_1	hypothetical protein	protein coding gene	N/A	13
CNAG_06628-t26_1	aldehyde dehydrogenase (NAD)	protein coding gene	N/A	7
CNAG_06719-t26_1	hypothetical protein	protein coding gene	FZC49	2
CNAG_07316-t26_1	hydroxyacid-oxoacid transhydrogenase	protein coding gene	N/A	1
CNAG_07843-t26_1	hypothetical protein	protein coding gene	N/A	10
CNAG_07852-t26_1	hypothetical protein	protein coding gene	N/A	10
CNAG_07874-t26_1	Sugar transporter	protein coding gene	N/A	14
CNAG_07911-t26_1	streptomycin biosynthesis protein StrI	protein coding gene	N/A	12
CNAG_12026-t26_1	unspecified product	ncRNA gene	N/A	1
CNAG_12120-t26_1	unspecified product	ncRNA gene	N/A	1
CNAG_12176-t26_1	unspecified product	ncRNA gene	N/A	2
CNAG_12272-t26_1	unspecified product	ncRNA gene	N/A	3
CNAG_12404-t26_1	unspecified product	ncRNA gene	N/A	4
CNAG_12468-t26_1	unspecified product	ncRNA gene	N/A	5
CNAG_12632-t26_1	unspecified product	ncRNA gene	N/A	7
CNAG_12691-t26_1	unspecified product	ncRNA gene	N/A	7
CNAG_12752-t26_1	unspecified product	ncRNA gene	N/A	8
CNAG_12912-t26_1	unspecified product	ncRNA gene	N/A	10
CNAG_12914-t26_1	unspecified product	ncRNA gene	N/A	10
CNAG_12975-t26_1	unspecified product	ncRNA gene	N/A	11
CNAG_13042-t26_1	unspecified product	ncRNA gene	N/A	11
CNAG_13107-t26_1	unspecified product	ncRNA gene	N/A	13
CNAG_13146-t26_1	unspecified product	ncRNA gene	N/A	14
CNAG_13168-t26_1	unspecified product	ncRNA gene	N/A	14
CNAG_05548-t26_1	hypothetical protein	protein coding gene	N/A	14
CNAG_00139-t26_1	hypothetical protein	protein coding gene	N/A	1
CNAG_00164-t26_1	hypothetical protein	protein coding gene	N/A	1
CNAG_00177-t26_1	hypothetical protein	protein coding gene	N/A	1
CNAG_00550-t26_1	DNA mismatch repair protein Msh5	protein coding gene	N/A	1
CNAG_01417-t26_1	hypothetical protein	protein coding gene	N/A	5
CNAG_01534-t26_1	hypothetical protein	protein coding gene	N/A	11
CNAG_01742-t26_1	aquaporin-associated protein	protein coding gene	AQY1	11
CNAG_01969-t26_1	zinc metalloprotease	protein coding gene	N/A	11
CNAG_02314-t26_1	hypothetical protein	protein coding gene	N/A	6
CNAG_02351-t26_1	endochitinase	protein coding gene	CHI4	6
CNAG_02705-t26_1	hypothetical protein	protein coding gene	N/A	3
CNAG_02705-t26_2	hypothetical protein, variant 2	protein coding gene	N/A	3
CNAG_02705-t26_3	hypothetical protein, variant 1	protein coding gene	N/A	3
CNAG_02863-t26_1	formate dehydrogenase	protein coding gene	N/A	3
CNAG_02944-t26_1	phosphate-repressible vacuolar acid phosphatase	protein coding gene	APH1	3
CNAG_03133-t26_1	UDP-glucose,sterol transferase	protein coding gene	ATG2602	8
CNAG_03154-t26_1	hypothetical protein	protein coding gene	N/A	8
CNAG_03167-t26_1	CAMK/CAMKL/CHK1 protein kinase	protein coding gene	CHK1	8
CNAG_03204-t26_1	hypothetical protein	protein coding gene	N/A	8
CNAG_03323-t26_1	hypothetical protein	protein coding gene	N/A	8
CNAG_03346-t26_1	bZip transcription factor, putative	protein coding gene	BZP4	8
CNAG_03783-t26_1	hypothetical protein	protein coding gene	N/A	2
CNAG_04280-t26_1	hypothetical protein	protein coding gene	N/A	9
CNAG_04457-t26_1	hypothetical protein	protein coding gene	FZC30	9
CNAG_04873-t26_1	hypothetical protein	protein coding gene	N/A	10
CNAG_04877-t26_1	hypothetical protein	protein coding gene	N/A	10
CNAG_04983-t26_1	hypothetical protein	protein coding gene	N/A	4
CNAG_05595-t26_1	hypothetical protein	protein coding gene	N/A	14
CNAG_07444-t26_1	hypothetical protein	protein coding gene	N/A	5
CNAG_07909-t26_1	meiotic recombinase Dmc1	protein coding gene	N/A	12
CNAG_12013-t26_1	unspecified product	ncRNA gene	N/A	1
CNAG_12032-t26_1	unspecified product	ncRNA gene	N/A	1
CNAG_12319-t26_1	unspecified product	ncRNA gene	N/A	3
CNAG_12322-t26_1	unspecified product	ncRNA gene	N/A	3
CNAG_12497-t26_1	unspecified product	ncRNA gene	N/A	5
CNAG_12756-t26_1	unspecified product	ncRNA gene	N/A	8
CNAG_12846-t26_1	unspecified product	ncRNA gene	N/A	9
CNAG_12855-t26_1	unspecified product	ncRNA gene	N/A	9
