# Supplementary material for: Amoeba predation of Cryptococcus: A quantitative and population genomic evaluation of the accidental pathogen hypothesis
Source: PLoS Pathog. 2023 Nov 13;19(11):e1011763. doi: 10.1371/journal.ppat.1011763 (PMC10681322; doi:10.1371/journal.ppat.1011763)
Supplement: S5 Table — (CSV) [file ppat.1011763.s010.csv]

Strain	Sequenced	SNPs	Amoeba	Clone	Clone_used	Clone_group	Low_coverage	Corrected	Aneuploidy	Poor_growth	Max_mort_day	Mice_mort	Perc_mice_mort	Mouse_replicate	Mean_amoeba_clearance	Mean_mel	Mean_IPR	Mean_PI	RNAseq
PMY2556	y	y	y	y	y	1	n	n	n	n					21.4064088	950.0666667
PMY2557	n	y	y	y	n	1	n	n	n	n					16.628999
PMY2558	y	y	y	n	y	0	n	n	n	y					7.0515988	5484.5
PMY2559	y	y	y	y	y	2	n	n	n	n					4.3290236	1884.333333
PMY2560	y	y	y	y	y	3	n	n	n	n					3.8967664	787.2333333
PMY2561	y	y	y	y	y	4	n	n	n	n					10.7644946	1292.1
PMY2562	n	y	y	y	n	3	n	n	n	n					3.403219
PMY2563	y	y	y	n	y	0	y	y	n	n					25.7709162
PMY2564	y	y	y	y	y	5	n	n	n	n					4.0257984	978.1666667
PMY2565	y	y	y	n	y	0	n	n	n	n					42.0547546	6027.1
PMY2566	n	y	y	y	n	1	n	n	n	n	131	5	50		11.4225578
PMY2567	y	y	y	y	y	6	n	n	n	n					46.7708742	21630.6
PMY2568	y	y	y	y	y	7	n	n	n	n					43.757977	10758.4
PMY2569	y	y	y	n	y	0	n	n	n	n					4.3612816	1364.6
PMY2570	y	y	y	y	y	8	n	n	n	n					49.241837	15196.96667	1.601666667	2.1	yes
PMY2571	n	y	y	y	n	8	n	n	n	n					47.7063562
PMY2572	y	y	y	y	y	9	n	n	n	n					52.7386042	21504.03333
PMY2573	y	y	y	y	y	10	n	n	n	n					45.2482966	13460.63333
PMY2574	n	y	y	y	n	1	n	n	n	n					6.7064382
PMY2575	y	y	y	y	y	11	n	n	n	n					30.3451006	10763.9
PMY2576	y	y	y	n	y	0	n	n	n	n					3.4451544	1430.533333
PMY2577	n	y	y	y	n	2	n	n	n	n					4.483862
PMY2578	n	y	y	y	n	11	n	n	n	n					39.1031476
PMY2579	n	y	y	y	n	5	n	n	n	n	131	5	50		15.3612596
PMY2580	n	y	y	y	n	4	y	y	n	n					9.3322394
PMY2581	y	y	y	y	y	12	n	n	n	n					52.5353788	22587.76667	1.5	1.875	yes
PMY2582	y	y	y	n	y	0	n	n	n	n					4.4225718	1518.933333
PMY2583	y	y	y	n	y	0	n	n	n	n					45.7353924	11202.26667
PMY2584	y	y	y	y	y	13	y	y	n	n					50.548286
PMY2585	n	y	y	y	n	13	y	y	n	n					40.6321768
PMY2586	n	y	y	y	n	6	y	y	n	n	160	5	50		52.3934436
PMY2587	n	y	y	y	n	14	y	y	n	n					48.9450634
PMY2588	n	y	y	y	n	10	n	n	n	n					46.6902292
PMY2589	n	y	y	y	n	15	y	y	n	n					5.8516012
PMY2590	y	y	y	n	y	0	n	n	n	n					4.2870882	480.3666667
PMY2591	y	y	y	n	y	0	n	n	n	n					9.0515948	10097.5
PMY2592	y	y	y	n	y	0	n	n	n	n					11.1386874	1735.433333
PMY2593	n	y	y	y	n	9	n	n	n	n					37.403151
PMY2594	y	y	y	y	y	14	n	n	n	n					36.9805712	17270.5
PMY2595	n	y	y	y	n	3	n	n	n	n	95	6	40		1.887093
PMY2596	n	y	y	y	n	9	n	n	n	n					25.193498
PMY2597	n	y	y	y	n	7	n	n	n	n	180	0	100		52.999894
PMY2598	n	y	y	y	n	12	n	n	n	n					51.3482844
PMY2599	y	y	y	y	y	15	n	n	n	n					12.5773942	637.6333333
PMY2600	n	n	y	n	y	0	y	n	n	n					6.483858
PMY2601	y	y	y	n	y	0	y	y	n	n					8.6677246
PMY2602	n	y	y	y	n	2	y	y	n	n					5.16128
PMY2603	y	y	y	n	y	0	y	y	n	n					7.707511467
PMY2604	n	y	y	y	n	24	y	y	n	n					15.33975427
PMY2605	y	y	y	n	y	0	n	n	n	n					41.46873427	16502.3
PMY2606	y	y	y	n	y	0	y	y	n	n					8.486004533
PMY2607	y	y	y	n	y	0	y	y	n	n					14.7548092
PMY2608	y	y	y	n	y	0	n	n	n	n					35.4386388	5222.3
PMY2609	y	y	y	n	y	0	y	y	n	n					5.402139733
PMY2610	y	y	y	n	y	0	n	n	n	n					6.5709546	476
PMY2611	y	y	y	y	y	16	n	n	n	n					18.161254	3995.633333
PMY2612	y	y	y	n	y	0	n	n	n	n					35.05584387	7423.866667
PMY2613	y	y	y	n	y	0	n	n	n	n					3.6709604	1036.466667
PMY2614	y	y	y	n	y	0	n	n	n	n					38.12035387	18287.1
PMY2615	y	y	y	n	y	0	n	n	n	y					15.5193238	25586.9
PMY2616	y	y	y	n	y	0	n	n	n	n					26.12898	4953.1
PMY2617	y	y	y	y	y	17	n	n	n	n					49.78269613	25181.2
PMY2618	n	y	y	y	n	17	n	n	n	n					35.8321864
PMY2619	y	y	y	n	y	0	n	n	n	n					40.56335973	26607.13333
PMY2620	n	y	y	y	n	17	y	y	n	n					30.7547772
PMY2621	y	y	y	n	y	0	n	n	n	n					19.42146653	6635.766667
PMY2622	y	y	y	y	y	18	n	n	n	n					36.0902504	5257.033333
PMY2623	y	y	y	y	y	19	n	n	n	n					17.24082573	1135.233333
PMY2624	y	y	y	n	y	0	n	n	n	n					16.2709352	2972.033333
PMY2625	n	y	y	y	n	16	n	n	n	n					37.04293667
PMY2626	y	y	y	n	y	0	n	n	n	y					0.660213733	1616.033333
PMY2627	y	y	y	n	y	0	n	n	n	n					7.4386948	6218.533333
PMY2628	n	y	y	y	n	19	n	n	n	n					13.01717827
PMY2629	n	y	y	y	n	18	n	n	n	n					34.05584587
PMY2630	y	y	y	y	y	20	n	n	n	n					6.756975733	1247
PMY2631	y	y	y	n	y	0	n	n	n	n					3.3935416	740.7666667
PMY2632	y	y	y	n	y	0	n	n	n	n					32.7934828	13479
PMY2633	y	y	y	n	y	0	y	y	n	n					38.5096004
PMY2634	y	y	y	n	y	0	n	n	n	n					22.62146013	2893.9
PMY2635	y	y	y	n	y	0	n	n	n	n					19.27307973	3528.2
PMY2636	y	y	y	n	y	0	n	n	n	n					35.5354128	7873
PMY2637	y	y	y	n	y	0	n	n	n	n					44.2063632	19011.86667
PMY2638	y	y	y	n	y	0	n	n	n	n					36.66014173	15875.66667
PMY2639	y	y	y	n	y	0	n	n	n	n					45.84937067	7818.566667
PMY2640	y	y	y	n	y	0	n	n	n	n					39.88594173	26032.66667
PMY2641	n	y	y	y	n	20	n	n	n	n					3.6903152
PMY2642	y	y	y	n	y	0	n	n	n	n					24.0064036	4681.966667
PMY2643	y	y	y	n	y	0	n	n	n	n					35.7612188	6739.733333
PMY2644	y	y	y	y	y	21	n	n	n	n					9.1161108	1030.4
PMY2645	y	y	y	n	y	0	n	n	n	n					10.59137667	813.8666667
PMY2646	y	y	y	n	y	0	n	n	n	n					53.4902156	17606
PMY2647	y	y	y	n	y	0	n	n	n	n					41.0450792	26605.33333
PMY2648	y	y	y	y	y	22	n	n	n	n					30.92681987	12588.76667
PMY2649	y	y	y	n	y	0	n	n	n	n	89	5	50	1	30.82045807	13340.87778	1.32	4.328571429	yes
PMY2649	y	y	y	n	y	0	n	n	n	n	94	5	50	2	30.82045807	13340.87778	1.32	4.328571429	yes
PMY2650	y	y	y	n	y	0	n	n	n	n	180	0	100		6.688158667	1598.561111	1.456666667	4.352380952	yes
PMY2651	n	y	y	y	n	22	n	n	n	n					48.93323547
PMY2652	y	y	y	y	y	23	n	n	n	n					12.5354588	973.4
PMY2653	y	y	y	y	y	24	n	n	n	n					14.41502493	8252.466667
PMY2654	y	y	y	n	y	0	n	n	n	n					5.913966667	1484
PMY2655	n	y	y	y	n	16	n	n	n	n					13.60857493
PMY2656	y	y	y	n	y	0	n	n	n	n					16.677386	2627.466667
PMY2657	y	y	y	n	y	0	n	n	n	n					39.82357627	17398.73333
PMY2658	y	y	y	n	y	0	n	n	n	n					45.09883453	10347.1
PMY2659	y	y	y	n	y	0	n	n	n	n					32.67520347	15579.96667
PMY2660	y	y	y	n	y	0	n	n	n	n					52.49881973	5723.6
PMY2661	y	y	y	n	y	0	n	n	n	n					12.322556	1757.333333
PMY2662	y	y	y	y	y	25	n	n	n	n					48.71818213	13628.06667
PMY2663	y	y	y	n	y	0	n	n	n	n					40.9289504	5055.3
PMY2664	y	y	y	n	y	0	n	n	n	n					5.634397333	1186.3
PMY2665	y	y	y	n	y	0	n	n	n	n					41.78916373	8069.266667
PMY2666	y	y	y	n	y	0	n	n	n	n					39.1483088	13633.46667
PMY2667	y	y	y	n	y	0	n	n	n	n					18.07523267	2347.333333
PMY2668	y	y	y	n	y	0	n	n	n	n					33.5289652	9066.766667
PMY2669	y	y	y	n	y	0	n	n	n	n					34.27950133	24289.13333
PMY2670	y	y	y	n	y	0	n	n	n	n					46.06872507	16583.26667
PMY2671	y	y	y	n	y	0	n	n	n	n					43.81711667	14884.6
PMY2672	y	y	y	y	y	26	n	n	n	n					23.2644696	2840.166667
PMY2673	y	y	y	y	y	27	n	n	n	n					41.94400213	2494.166667			yes
PMY2674	n	y	y	y	n	25	n	n	n	n					47.93323747
PMY2675	y	y	y	n	y	0	n	n	n	n					44.2966856	12496.93333
PMY2676	y	y	y	n	y	0	y	y	n	n					9.565572267
PMY2677	y	y	y	n	y	0	n	n	n	n					4.718270133	1119.766667
PMY2678	y	y	y	y	y	28	n	n	n	n					10.52040907	1227.633333
PMY2679	y	y	y	y	y	29	n	n	n	n					47.37194827	16437.5
PMY2680	y	y	y	n	y	0	n	n	n	n					31.6257432	4741.866667
PMY2681	n	y	y	y	n	21	n	n	n	n					17.82362027
PMY2682	n	y	y	y	n	27	n	n	n	n					32.999934
PMY2683	y	y	y	n	y	0	n	n	n	n					4.888162267	2358.7
PMY2684	n	y	y	y	n	29	n	n	n	n					38.580568
PMY2685	y	y	y	n	y	0	n	n	n	n					11.39567613	3037.033333
PMY2686	y	y	y	n	y	0	n	n	n	n					41.96980853	9467.2
PMY2687	y	y	y	n	y	0	n	n	n	n					36.79562533	9059.633333
PMY2688	y	y	y	y	y	30	n	n	n	n					6.9161152	1241
PMY2689	y	y	y	n	y	0	n	n	n	n					20.04942227	1865.633333
PMY2690	n	y	y	y	n	31	y	y	n	n					43.61066547
PMY2691	n	y	y	y	n	23	n	n	n	n					15.28168987
PMY2692	y	y	y	n	y	0	n	n	n	n					20.14619627	2204.9
PMY2693	y	y	y	n	y	0	n	n	n	n					7.511812933	1357.866667
PMY2694	y	y	y	n	y	0	n	n	n	n					49.0128052	11880.8			yes
PMY2695	y	y	y	n	y	0	n	n	n	n					27.40854733	2511.566667
PMY2696	y	y	y	n	y	0	n	n	n	n					12.49459867	701.2
PMY2697	y	y	y	n	y	0	n	n	n	n					10.70105387	3077.266667
PMY2698	n	y	y	y	n	28	n	n	n	n					9.324712533
PMY2699	y	y	y	n	y	0	n	n	n	n					38.27304173	10682.76667
PMY2700	y	y	y	n	y	0	n	n	n	n					13.0902964	1223.1
PMY2701	y	y	y	n	y	0	n	n	n	n					47.8128076	8903.666667
PMY2702	y	y	y	y	y	31	n	n	n	n					43.80421347	22860.8
PMY2703	y	y	y	y	y	32	n	n	n	n					45.25582347	20783.86667
PMY2704	y	y	y	n	y	0	n	n	n	n					17.69243773	2549.233333
PMY2705	n	y	y	y	n	32	n	n	n	n					12.9870708
PMY2706	y	y	y	y	y	33	n	n	n	n					30.81069107	5322.8
PMY2707	y	y	y	n	y	0	n	n	n	n					4.172034667	955.3333333
PMY2708	n	y	y	y	n	33	n	n	n	n					26.5773662
PMY2709	y	y	y	n	y	0	n	n	n	n					34.68595213	10191.16667
PMY2710	y	y	y	n	y	0	n	n	n	n					28.19564253	8681.433333
PMY2711	y	y	y	n	y	0	n	n	n	n					4.584937067	1103.5
PMY2712	y	y	y	y	y	34	n	n	n	n					8.546219467	1964.2
PMY2713	y	y	y	y	y	35	n	n	n	n					4.0387016	1549.333333
PMY2714	n	y	y	y	n	32	n	n	n	n					12.7354584
PMY2715	y	y	y	n	y	0	n	n	n	n					22.2193104	3812.6		5
PMY2716	y	y	y	n	y	0	n	n	n	n					28.97843667	2870.7
PMY2717	y	y	y	n	y	0	n	n	n	n					16.13330107	4852.833333
PMY2718	n	y	y	y	n	26	n	n	n	n					23.8354362
PMY2719	n	y	y	y	n	27	y	y	n	n					37.3676672
PMY2720	y	y	y	y	y	36	n	n	n	n					31.8257428	5398.5
PMY2721	y	y	y	n	y	0	n	n	n	n					17.8515772	1869.566667
PMY2722	n	y	y	y	n	30	n	n	n	n					8.679552533
PMY2723	y	y	y	n	y	0	n	n	n	n					38.51820253	22262.96667
PMY2724	y	y	y	n	y	0	n	n	n	n					43.03432253	13163.33333
PMY2725	y	y	y	n	y	0	n	n	n	n					8.120413867	1791.733333
PMY2726	y	y	y	n	y	0	n	n	n	n					13.74405853	1158.1
PMY2727	y	y	y	n	y	0	n	n	n	n					10.47524787	1322.166667
PMY2728	y	y	y	n	y	0	n	n	n	n					31.15692693	8443.8
PMY2729	y	y	y	n	y	0	n	n	n	n					32.66014973	16641
PMY2730	y	y	y	n	y	0	n	n	n	n					37.99562293	13214.6
PMY2731	y	y	y	n	y	0	n	n	n	n					42.69453827	5112.733333
PMY2732	y	y	y	n	y	0	n	n	n	n					19.67953053	1479.9
PMY2733	y	y	y	n	y	0	n	n	n	n					4.7709582	769.5333333
PMY2734	y	y	y	n	y	0	n	n	n	n					16.46233267	1711.433333
PMY2735	n	y	y	y	n	36	n	n	n	n					20.8580228
PMY2736	y	y	y	n	y	0	n	n	n	n					47.1353896	6449.1
PMY2737	y	y	y	y	y	37	n	n	n	n					28.70531893	15438.66667
PMY2738	y	y	y	n	y	0	n	n	n	n					25.2322076	8431.033333
PMY2739	n	y	y	y	n	35	n	n	n	n					5.7483756
PMY2740	y	y	y	n	y	0	n	n	n	n					5.356978533	851.9666667
PMY2741	n	n	y	n	y	0	y	n	n	n					11.92040627
PMY2742	n	y	y	y	n	34	n	n	n	n					8.363424133
PMY2743	y	y	y	n	y	0	n	n	n	n					35.999928	16485.26667
PMY2744	y	y	y	n	y	0	n	n	n	n					21.29243053	1177.5
PMY2745	y	y	y	n	y	0	n	n	n	n					22.67307293	6326.533333
PMY2746	y	y	y	n	y	0	n	n	n	n					34.04294267	5472.833333
PMY2747	y	y	y	n	y	0	n	n	n	n					24.73113333	13877.8
PMY2748	y	y	y	n	y	0	n	n	n	n					7.0838568	660.7
PMY2749	y	y	y	n	y	0	n	n	n	n					16.90104147	9107.766667
PMY2750	y	y	y	n	y	0	n	n	n	n					10.8322364	1510.066667
PMY2751	y	y	y	n	y	0	n	n	n	n					14.10104707	1378.933333
PMY2752	y	y	y	n	y	0	n	n	n	n					10.06664653	881.5333333
PMY2753	y	y	y	n	y	0	n	n	n	n					34.53326427	5854.866667
PMY2754	y	y	y	n	y	0	n	n	n	n					19.2128648	20939.56667
PMY2755	y	y	y	n	y	0	n	n	n	n					37.80207493	14065.63333
PMY2756	y	y	y	n	y	0	n	n	n	n					41.54400293	16375.1
PMY2757	y	y	y	n	y	0	n	n	n	n					6.898910933	1359.5
PMY2758	y	y	y	n	y	0	n	n	n	n					18.23652267	3759.666667
PMY2759	y	y	y	n	y	0	n	n	n	n					2.8903168	21016.03333
PMY2760	y	y	y	n	y	0	n	n	n	n					7.2838564	1188.3
PMY2761	y	y	y	n	y	0	n	n	n	n					27.86661093	5169.866667
PMY2762	y	y	y	n	y	0	n	n	n	n					27.0257524	3475.966667
PMY2763	n	n	y	n	y	0	n	n	y	n					28.0451052
PMY2764	y	y	y	n	y	0	n	n	n	n					35.3096068	29945.3
PMY2765	y	y	y	n	y	0	n	n	n	n					3.3032192	1626.9	1.433333333	3.341666667	yes
PMY2766	y	y	y	n	y	0	n	n	n	n					15.69889333	1399.666667
PMY2767	y	y	y	n	y	0	n	n	n	n					16.62792373	1224.433333
PMY2768	y	y	y	y	y	38	n	n	n	n					2.3290276	3173.633333	1.218333333	11.36666667	yes
PMY2769	y	y	y	n	y	0	n	n	n	n					39.81067307	14181.1
PMY2770	y	y	y	n	y	0	y	y	n	n					41.31819693
PMY2771	y	y	y	n	y	0	n	n	n	n					2.2999954	2027.2			yes
PMY2772	y	y	y	n	y	0	n	n	n	n					17.23652467	11930.2
PMY2773	y	y	y	n	y	0	n	n	n	n					3.124724933	1064.3
PMY2774	y	y	y	n	y	0	n	n	n	n					19.34619787	8616.133333
PMY2775	y	y	y	n	y	0	n	n	n	n					4.462356667	755.3333333
PMY2776	y	y	y	n	y	0	n	n	n	n					8.369875733	1951.266667			yes
PMY2777	y	y	y	n	y	0	n	n	n	n					43.2192684	16814
PMY2778	y	y	y	n	y	0	n	n	n	n					4.3354752	273.6666667
PMY2779	y	y	y	n	y	0	n	n	n	n					23.15049133	3709.233333
PMY2780	y	y	y	n	y	0	n	n	n	n					32.76552587	17427.16667
PMY2781	y	y	y	n	y	0	n	n	n	n					4.352679467	900.4666667
PMY2782	y	y	y	n	y	0	n	n	n	n					26.79564533	10003.03333
PMY2783	y	y	y	n	y	0	n	n	n	n					40.6063704	29871.93333
PMY2784	y	y	y	n	y	0	n	n	n	n					34.4321892	6466.1
PMY2785	y	y	y	n	y	0	n	n	n	n					38.8257288	8619.666667
PMY2786	y	y	y	n	y	0	n	n	n	n					38.806374	9344.733333
PMY2787	y	y	y	n	y	0	n	n	n	n					25.935432	19463.43333
PMY2788	y	y	y	n	y	0	n	n	n	n					2.963434933	1616.6
PMY2789	y	y	y	n	y	0	n	n	n	n					12.59137267	3356.6
PMY2790	y	y	y	n	y	0	n	n	n	n					40.88809027	11412.4
PMY2791	y	y	y	n	y	0	n	n	n	n					8.995680933	1731.733333
PMY2792	n	y	y	y	n	38	n	n	n	n					3.1483808
PMY2793	n	y	y	y	n	37	n	n	n	n					42.46658173
PMY2794	y	y	y	n	y	0	n	n	n	n					24.39134907	4968.566667
PMY2795	y	y	y	n	y	0	n	n	n	n					5.634397333	1110.566667
PMY2796	y	y	y	n	y	0	n	n	n	n					19.55695013	1263.933333
PMY2797	y	y	y	n	y	0	n	n	n	n					9.2064332	781.3
PMY2798	y	y	y	y	y	39	n	n	n	n					24.98274573	17004.26667
PMY2799	y	y	y	n	y	0	n	n	n	n					12.9870708	2306.966667
PMY2800	y	y	y	n	y	0	n	n	n	n					6.870954	1304.266667
PMY2801	y	y	y	n	y	0	n	n	n	n					8.6709504	748.6666667
PMY2802	y	y	y	n	y	0	n	n	n	n					6.292460533	1498.7
PMY2803	n	y	y	y	n	39	n	n	n	n					26.61500053
PMY2804	y	y	y	n	y	0	n	n	n	n					8.486004533	1426.133333
PMY2805	y	y	y	n	y	0	n	n	n	n					3.797841867	2358.8
PMY2806	y	y	y	n	y	0	n	n	n	n					43.48163347	6363.933333
PMY2807	y	y	y	n	y	0	n	n	n	n					24.67306893	8312.533333
PMY2808	y	y	y	n	y	0	n	n	n	n					22.02791293	8945.8
PMY2809	y	y	y	n	y	0	n	n	n	n					41.7354004	25959.63333
PMY2810	y	y	y	n	y	0	n	n	n	n					5.3290216	1560.466667
PMY2811	y	y	y	n	y	0	n	n	n	n					34.3031572	8378.833333
PMY2812	y	y	y	n	y	0	n	n	n	n					3.247305333	1640.233333
PMY2813	y	y	y	y	y	40	n	n	n	n					3.234402133	2253.366667			yes
PMY2814	y	y	y	n	y	0	n	n	n	n					34.74401653	11031.16667
PMY2815	y	y	y	n	y	0	n	n	n	n					6.0386976	686.55
PMY2816	y	y	y	n	y	0	n	n	n	n					32.7838054	7787.5
PMY2817	n	y	y	y	n	42	y	y	n	n					42.90529053
PMY2818	y	y	y	n	y	0	y	y	n	n					12.34621187
PMY2819	y	y	y	n	y	0	n	n	n	n					45.56550027	23945.73333
PMY2820	y	y	y	n	y	0	y	y	n	n					5.8903108
PMY2821	n	y	y	y	n	42	y	y	n	n					37.75261267
PMY2822	y	y	y	n	y	0	n	n	n	n					34.86014533	10305.8
PMY2823	n	y	y	y	n	43	y	y	n	n					33.580578
PMY2824	n	y	y	y	n	40	n	n	n	n					8.862347867
PMY2825	y	y	y	n	y	0	n	n	n	n					10.86019333	4602.466667
PMY2826	y	y	y	n	y	0	n	n	n	n					32.66230027	15862.43333
PMY2827	y	y	y	n	y	0	n	n	n	n					5.804289467	1735.7
PMY2828	y	y	y	n	y	0	y	y	n	n					27.38274093
PMY2829	y	y	y	n	y	0	y	y	n	n					8.645144
PMY2830	y	y	y	y	y	41	n	n	n	n					35.1225104	17081.03333
PMY2831	y	y	y	n	y	0	n	n	n	n					11.7290088	3497.566667
PMY2832	y	y	y	n	y	0	n	n	n	n					20.83006587	984.7666667
PMY2833	y	y	y	n	y	0	n	n	n	n					5.150527333	1013.966667
PMY2834	y	y	y	n	y	0	n	n	n	n					23.34403933	8412.366667
PMY2835	y	y	y	n	y	0	n	n	n	n					24.58489707	5038.133333
PMY2836	y	y	y	n	y	0	n	n	n	n					3.7387022	270.4
PMY2837	n	y	y	y	n	41	n	n	n	n					30.6709064
PMY2838	y	y	y	n	y	0	n	n	n	n					9.9741736	2051.833333
PMY2839	y	y	y	n	y	0	n	n	n	n					4.249453867	1588.966667
PMY2840	y	y	y	y	y	42	n	n	n	n					30.70101387	31770.83333
PMY2841	y	y	y	n	y	0	n	n	n	n					4.290314	3074.5
PMY2842	y	y	y	n	y	0	n	n	n	n					39.7160496	16138.23333
PMY2843	y	y	y	n	y	0	n	n	n	n					5.653752133	1648.4
PMY2844	y	y	y	y	y	43	n	n	n	n					35.548316	23645.56667
PMY2845	y	y	y	n	y	0	n	n	n	n					39.58486707	10410.93333
PMY2846	y	y	y	n	y	0	n	n	n	n					12.58492107	1668.233333
PMY2847	y	y	y	n	y	0	n	n	n	n					36.64078693	12123.8
PMY2848	y	y	y	n	y	0	n	n	n	n					35.88810027	24679.36667
PMY2849	y	y	y	n	y	0	n	n	n	n					27.53112773	24513.63333
PMY2850	y	y	y	n	y	0	n	n	n	n					7.630092267	1658.566667
PMY2851	y	y	y	n	y	0	n	n	n	n					4.931172933	775.2
PMY2852	y	y	y	n	y	0	n	n	n	n					41.1095952	26656.56667
PMY2853	y	y	y	n	y	0	n	n	n	n					40.2773388	15696.16667
PMY2854	y	y	y	n	y	0	n	n	n	n					23.75909227	11288.53333
PMY2855	y	y	y	n	y	0	n	n	n	n					41.16981013	20185.6
PMY2856	y	y	y	n	y	0	n	n	n	n					7.705360933	1948.766667
PMY2857	y	y	y	n	y	0	n	n	n	n					9.387078	2337.033333
PMY2858	y	y	y	n	y	0	n	n	n	n					25.5676908	13763.76667
PMY2859	y	y	y	n	y	0	n	n	n	n					20.580604	2918.4
PMY2860	y	y	y	n	y	0	n	n	n	n					35.3289616	16178.2
PMY2861	n	y	y	y	n	45	y	y	n	n					9.668797867
PMY2862	y	y	y	n	y	0	y	y	n	n					6.333320667
PMY2864	y	y	y	n	y	0	n	n	n	n					8.946218667	3808.233333
PMY2865	y	y	y	n	y	0	n	n	n	n					4.1354756	1851.866667			yes
PMY2866	y	y	y	y	y	44	n	n	n	n					41.03432653	26423.33333
PMY2867	y	y	y	n	y	0	n	n	n	n					24.42360707	9826.733333
PMY2868	y	y	y	n	y	0	n	n	n	n					31.3612276	15215.56667
PMY2869	y	y	y	n	y	0	n	n	n	n					3.419348	1615.7			yes
PMY2870	n	y	y	y	n	45	y	y	n	n					25.74618507
PMY2871	y	y	y	y	y	45	n	n	n	n					10.88815027	4212.6
PMY2872	n	y	y	y	n	44	n	n	n	n					45.01066267
PMY2873	y	y	y	n	y	0	n	n	n	n					37.7483116	17709.3
PMY2874	y	y	y	n	y	0	n	n	n	n					4.978484667	4271.2
PMY2875	y	y	y	n	y	0	n	n	n	n					22.74404053	18931
PMY2876	y	y	y	n	y	0	n	n	n	n					7.855898267	4105.2
PMY2877	y	y	y	n	y	0	n	n	n	n					31.08595933	7047.533333
PMY2878	y	y	y	n	y	0	n	n	n	n					31.34402333	21131
PMY2879	y	y	y	n	y	0	n	n	n	n					15.51394747	2451.933333
PMY2880	y	y	y	n	y	0	n	n	n	n					7.294609067	2889.1
PMY2881	y	y	y	n	y	0	n	n	n	n					44.52464213	16401.66667
PMY2882	y	y	y	n	y	0	n	n	n	n					14.1419072	2037.533333
PMY2883	y	y	y	n	y	0	n	n	n	n					38.32035347	16815.5
PMY2884	y	y	y	n	y	0	n	n	n	n					38.09239693	23154.83333
PMY2885	y	y	y	n	y	0	n	n	n	n					5.763429333	3157.533333
PMY2886	y	y	y	n	y	0	n	n	n	n					28.81714667	10339.26667
PMY2887	y	y	y	n	y	0	n	n	n	n					4.937624533	1915.9
PMY2888	y	y	y	n	y	0	n	n	n	n					16.161258	3241.333333
PMY2889	y	y	y	n	y	0	n	n	n	n					5.595687733	1528.8
PMY2890	y	y	y	n	y	0	n	n	n	n					12.12470693	7288.433333
PMY2891	y	y	y	n	y	0	n	n	n	n					29.5096184	9723.233333
PMY2892	y	y	y	n	y	0	n	n	n	n					32.79778387	35566.76667
PMY2893	y	y	y	n	y	0	n	n	n	n					7.313963867	4956
PMY2894	y	y	y	n	y	0	n	n	n	n					9.430088667	1127.7
PMY2895	y	y	y	n	y	0	n	n	n	n					19.322542	1699.533333
PMY2896	y	y	y	n	y	0	n	n	n	n					20.98490427	7808.766667
PMY2897	y	y	y	n	y	0	n	n	n	n					6.9806312	925.7333333
PMY2898	y	y	y	n	y	0	n	n	n	n					25.53758333	239.8333333
PMY2899	y	y	y	y	y	46	n	n	n	n					30.41069187	21969.83333
PMY2900	n	y	n	y	n	47	n	n	n	n
PMY2901	y	y	y	n	y	0	n	n	n	n					43.35905307	16524.7
PMY2902	y	y	y	y	y	47	n	n	n	n					8.698907333	606.0333333
PMY2903	y	y	y	n	y	0	n	n	n	n					9.808582533	1904.2
PMY2904	y	y	y	n	y	0	n	n	n	n					17.34405133	4633.633333
PMY2905	y	y	y	n	y	0	n	n	n	n					7.5548236	762.0666667
PMY2906	y	y	y	n	y	0	n	n	n	n					46.17840227	6668.366667
PMY2907	y	y	y	n	y	0	n	n	n	n					47.3934536	3661.1
PMY2908	y	y	y	n	y	0	n	n	n	n					40.548306	2995.733333
PMY2909	n	y	y	y	n	46	n	n	n	n					48.49882773
PMY2910	y	y	y	n	y	0	n	n	n	n					18.58275853	2365.733333
PMY2911	y	y	y	n	y	0	n	n	n	n					50.79774787	23647.86667	1.703333333	10.5	yes
PMY2912	y	y	y	n	y	0	n	n	n	n					42.76550587	9865.866667
PMY2913	y	y	y	n	y	0	n	n	n	n					48.4773224	22659.73333
PMY2914	y	y	y	n	y	0	n	n	n	n					35.02358587	23235.33333
PMY2915	y	y	y	n	y	0	n	n	n	n					25.53758333	12337.03333
PMY2916	y	y	y	n	y	0	n	n	n	n					21.88597773	5902.866667
PMY2917	y	y	y	n	y	0	n	n	n	n					19.2451228	823
PMY2918	y	y	y	n	y	0	n	n	n	n					25.290272	7710.7
PMY2919	y	y	y	n	y	0	n	n	n	n					41.17196067	16289.5
PMY2920	y	y	y	n	y	0	n	n	n	n					32.02359187	12578.4
PMY2921	y	y	y	n	y	0	n	n	n	n					20.60210933	1446.133333
PMY2922	y	y	y	n	y	0	n	n	n	n					47.75904427	5855.833333
PMY2923	n	n	y	n	y	0	n	n	y	n					23.07307213
PMY2924	y	y	y	n	y	0	n	n	n	n					27.0838168	2036.533333
PMY2925	y	y	y	n	y	0	n	n	n	n					8.105360133	1315.233333
PMY2926	y	y	y	n	y	0	n	n	n	n					35.8321864	10003.6
PMY2927	y	y	y	n	y	0	n	n	n	n					38.7676644	1566.466667
PMY2928	y	y	y	n	y	0	n	n	n	n					21.84296707	974.7666667
PMY2929	y	y	y	n	y	0	n	n	n	n					33.91176013	9409.1
PMY2930	y	y	y	n	y	0	n	n	n	n					6.225794	1217.866667
PMY2931	y	y	y	n	y	0	n	n	n	n					40.8902408	9738.9
PMY2932	y	y	y	n	y	0	n	n	n	n					9.741916	1233.633333
PMY2933	y	y	y	n	y	0	n	n	n	n					51.4063488	8156.2
PMY2934	y	y	y	n	y	0	n	n	n	n					25.18919693	5140.233333
PMY2935	y	y	y	n	y	0	n	n	n	n					49.7224812	7999.166667
PMY2936	y	y	y	n	y	0	n	n	n	n					34.4644472	6826.233333
PMY2937	y	y	y	n	y	0	n	n	n	n					6.660201733	1015.4
PMY2938	y	y	y	n	y	0	n	n	n	n					10.33761373	1929.766667
PMY2939	y	y	y	n	y	0	n	n	n	n					5.939773067	1055.333333
PMY2940	y	y	y	n	y	0	n	n	n	n					44.64722253	4693.333333
Bt63											33	6	40			12074.214
Bt65											33	6	40		5.87998824	10926.286
Bt206											70	6	40		13.5935212	14930.704
Bt1											21	7	30		8.35740264	10738.48
Bt130											32	5	50		17.3354492	12685.552
H99											21	8	20		48.91474088	10942.593
Ftc192-1															20.86318408	8449
AD1-7a											180	0	100		48.98312784	14900.714
Bt75															10.88093667
Bt45															9.073303333	8523.946
Bt103															4.10083	10360.475
Bt102															9.67998064	11066.843
Ftc267-1															13.73416608	10586.543
