# Supplementary material for: Amoeba predation of Cryptococcus: A quantitative and population genomic evaluation of the accidental pathogen hypothesis
Source: PLoS Pathog. 2023 Nov 13;19(11):e1011763. doi: 10.1371/journal.ppat.1011763 (PMC10681322; doi:10.1371/journal.ppat.1011763)
Supplement: S1 Readme — A plain text file describing the information in S5 Table. (TXT) [file ppat.1011763.s011.txt]

Strain - The strain being explained
Sequenced - Whether the segregant was sequenced
Amoeba - whether the strain was used for amoeba experiments
Clone - If the segregant is a clone
Clone_used - Whether the segregant was chosen as the representative segregant for its group (individuals will always be the representative; clones will have a single representative segregant).
Clone_group - Clones grouped by genotype. 0 represents a segregant that does not have a clone.
Low_coverage - Segregants that had low coverage after sequencing
Corrected - Segregants with low coverage that were able to be rescued
Aneuploidy - Segregants that were aneuploid
Poor_growth - Segregants that grew poorly at 30°C on YPD
Max_mort_day - Day on which maximum mouse mortality is reached for a given strain
Mice_mort - Total mouse mortality for a given strain
Perc_mice_mort - Mouse mortality as percentage of total mice infected
Mouse - Whether the strain was used for a mouse experiment
Mouse_replicate - Replicate of the mouse experiment. In the paper there were two mouse experiments performed with some overlap in strains used.
Mean_amoeba_clearance - Mean amoeba clearance phenotype, measured in cm^2
Mean_mel - Mean melanization phenotype (measured in average grayscale intensity (12-bit))
Mean_IPR - Mean intracellular proliferation rate 
Mean_PI - Mean phagocytic index
RNAseq - Whether the strain was used for RNAseq experiments
